# Supplementary material for: Large Scale Comparison of Gene Expression Levels by Microarrays and RNAseq Using TCGA Data
Source: PLoS One. 2013 Aug 20;8(8):e71462. doi: 10.1371/journal.pone.0071462 (PMC3748065; doi:10.1371/journal.pone.0071462)
Supplement: Table S1 — Shared samples between gene expression technologies in TCGA. (XLSX) [file pone.0071462.s001.xlsx]

## Sheet: SupplementaryTable1
Supplement Table 1. Shared samples between gene expression technologies in TCGA
Tumor	SampleType	Affy	Agilent	RPKM	RSEM	Affy_Agilent	Affy_RPKM	Affy_RSEM	Agilent_RPKM	Agilent_RSEM	RPKM_RSEM
blca	Tumor			56	151						56
	Normal			11	16						11
brca	Tumor		534	782	924				495	525	781
	Normal		63	102	108				55	58	101
coad	Tumor		155	192	366				151	151	192
	Normal		19		18					0
gbm	Tumor	532	473		168	433		152		130
	Normal	10	10			10
hnsc	Tumor			263	303						262
	Normal			31	37						31
kirc	Tumor		72	470	480				65	67	469
	Normal			68	71						68
kirp	Tumor		16	16	76				16	16	16
	Normal				25
laml	Tumor			179	173						173
lgg	Tumor		27		220					27
lihc	Tumor			17	69						17
	Normal			9	36						9
luad	Tumor		33	126	395				30	32	125
	Normal			37	57						37
lusc	Tumor	133	155	224	348	133	128	128	149	150	224
	Normal			17	43						17
ov	Tumor	586	560	420	266	555	419	266	402	258	266
	Normal	8	4			3
read	Tumor		69	72	124				67	67	72
	Normal		3		3					0
ucec	Tumor		54	333	370				52	52	333
	Normal			5	11						5
TCGA data until May 21, 2013
